# Supplementary material for: Emergence of linezolid-resistant Enterococcus faecium in a tertiary hospital in Copenhagen
Source: Microb Genom. 2023 Jul 6;9(7):mgen001055. doi: 10.1099/mgen.0.001055 (PMC10438815; doi:10.1099/mgen.0.001055)
Supplement: Supplementary material 1 [file mgen-9-1055-s001.xlsx]

## Sheet: Ark1
Patient_id	sample	MLST_type	LinR_23S_pos	LinR_23S_ratio	LinR_poxtA	LinR_cfr	VanR	year	origin	Treatment_relevant
1	00x0011T71	117	G2576T	64.8	no	no	-	2017	Drainage fluid	yes
2	020086O72x	262	-	-	yes	no	-	2020	Aspirate, ventricle (stomach)	no
3	03152x24U0	-	G2576T	50.3	no	no	VanHBX_1	2021	Urine, catheter	no
3	U2410x56x221	80	G2576T	48.4	no	no	VanHBX_1	2021	Urine, catheter	yes
4	0610221Ox0	203	G2576T	67.9	no	no	-	2016	Aspirate, ventricle (stomach)	no
5	117155Ux31	80	G2576T	47.4	no	no	-	2017	Urine, midstream	yes
6	1929O643x6	117					VanHAX_2	2019	Aspirate, ventricle (stomach)	no
6	12Kx901855	117	G2576T	51.2	no	no	-	2019	Blood culture, artery	yes
7	15U02520x1	80	G2576T	51.1	no	no	VanHBX_1	2021	Urine, midstream	no
8	16x2577U99	80	G2576T	51.3	no	no	-	2019	Urine, catheter	no
9	x1K4849538	1421					VanHAX_2	2018	Blood culture	no
9	17xK411418	1421	G2576T	41.7	no	no	VanHAX_2	2018	Blood culture	yes
10	T57x417850	203					VanHAX_2	2018	Swab rectum	yes
10	19402Dx6	203	G2576T	22.1	no	no	VanHAX_2	2019	Sample of secretion	yes
11	1O9488913x	80	G2576T	48.4	no	no	VanHAX_2	2018	Aspirate, ventricle (stomach)	yes
12	1x263T6322	80	G2576T	48.8	no	no	VanHBX_1	2021	Swab rectum	no
13	12621x27T3	117					VanHBX_1	2022	Swab rectum	yes
13	1x2x2422D317	117	G2576T	50.2	no	no	VanHBX_1	2022	Drainage fluid	yes
14	2042129D4x	203	G2576T	37.4	no	no	VanHAX_2	2021	Drainage fluid	yes
15	20527797Tx6x	1421	G2576T	53.7	no	no	-	2020	Swab	yes
16	21297565xT	80	G2576T	49.7	no	no	VanHBX_1	2021	Swab rectum	no
17	x1738D4791	1421					VanHAX_2	2018	Drainage fluid	no
17	26x84410K2	1421	G2576T	61.4	no	no	VanHAX_2	2018	Blood culture	yes
18	272xT24721	80	G2576T	67.3	no	no	VanHBX_1	2022	Swab rectum	no
19	28T3x20681	80	G2576T	32.0	no	no	VanHBX_1	2021	Swab rectum	no
20	2x5002T227	80	G2576T	67.3	no	no	VanHBX_1	2022	Swab rectum	no
21	3157K3674x	203	G2576T	84.1	no	no	VanHAX_2	2017	Blood culture	yes
22	318292x82D	117	G2576T	21.3	no	no	VanHBX_1	2021	Pleural fluid	yes
22	3x41T21	80	G2576T	31.2	no	no	VanHBX_1	2021	Swab	yes
23	31x0436x784D	203	G2576T	31.7	no	no	VanHAX_2	2018	Ascitic/Peritoneal fluid	yes
24	41T2262x72	80	G2576T	49.0	no	no	VanHBX_1	2021	Swab rectum	no
25	41x210R902	80	G2576T	49.2	no	no	VanHBX_1	2021	Swab surgical wound	no
26	42D911789x	203	G2576T	34.0	no	no	VanHAX_2	2018	Pus Abdomen	no
27	42x2x259451U	80	G2576T	48.2	no	no	VanHBX_1	2021	Urine, midstream	yes
28	4675x08T21	80	G2576T	39.7	no	no	-	2020	Drainage fluid	yes
29	48D41x9145	203	G2576T	24.1	no	no	VanHAX_2	2018	Drainage fluid	no
30	522x61267T	203	G2576T	19.0	no	no	VanHAX_2	2021	Swab rectum	no
31	542213x0D9x1	203	G2576T	52.3	no	yes	-	2021	Drainage fluid	yes
32	6163x841D6	117	G2576T	66.6	no	no	-	2018	Pleural fluid	yes
33	65T7x02222x9	117	G2576T	49.8	no	no	VanHBX_1	2020	Swab rectum	no
34	67238100Dx	203	G2576T	37.2	no	no	-	2017	Pus	yes
35	69xO980102	17	G2576T	68.2	no	no	VanHAX_2	2016	Aspirate, ventricle (stomach)	no
36	722T920x14	80	G2576T	66.9	no	no	VanHBX_1	2022	Swab rectum	yes
37	81Tx790451	80	G2576T	68.0	no	no	-	2019	Catheter tip	yes
38	85221Tx236	80	G2576T	41.7	no	no	VanHBX_1	2021	Swab rectum	no
39	3Tx2388061	117					VanHBX_1	2020	Aspirate, ventricle (stomach)	no
39	920718xE92	117	G2576T	48.2	no	no	VanHBX_1	2020	Tracheal secretion	yes
40	924x887D07	1421	G2576T	49.7	no	no	VanHAX_2	2020	Pus	no
41	96692Ux904	-	G2576T	34.7	no	no	-	2020	Urine, midstream	yes
42	D1470x74	117	G2576T	59.4	no	no	-	2014	Drainage fluid	no
43	T0226914x5	80	G2576T	42.3	no	no	VanHBX_1	2021	Swab wound	no
44	T049x25620x5	80	G2576T	19.4	no	no	-	2020	Swab decubitus	no
45	T63x249821	117	G2576T	47.9	no	no	-	2021	Drainage fluid	yes
46	x213T21979	80	G2576T	33.8	no	no	VanHBX_1	2021	Swab rectum	no
47	x511206D05	80	G2576T	47.4	no	no	-	2020	Drainage fluid	yes
47	620T172x43	117					VanHBX_1	2021	Swab rectum	no
48	x6029132D2	117	G2576T	50.8	no	no	VanHBX_1	2020	Tissue	yes
49	x6403R9171	787	G2576T	47.0	no	no	-	2017	Swab surgical wound	yes
50	x75102D526	80	G2576T	54.5	no	no	VanHBX_1	2021	Drainage fluid	yes
51	x9D4521091	203	G2576T	31.4	no	no	-	2020	Drainage fluid	yes
52	x17T710200	203					VanHAX_2	2017	Swab rectum	no
53	T404x16810	203					VanHAX_2	2018	Swab rectum	no
54	2652521Tx4	117					VanHBX_1	2021	Swab rectum	no
55	1x51U15520	203					VanHAX_2	2015	Urine, midstream	no
56	x3721K6763	117					-	2017	Blood culture	no
57	1T5912287x	80					VanHBX_1	2021	Swab rectum	no
58	492xT19486	1421					VanHAX_2	2018	Catheter tip	no
59	5102x015T8	117					VanHBX_1	2020	Swab rectum	no
60	83362T1x24	80					VanHBX_1	2021	Swab rectum	no
61	2T6748921xx	203					VanHAX_2	2016	Swab rectum	no
62	25xT1233x428	80					VanHBX_1	2021	Swab rectum	yes
63	2x441D1480	1421					VanHAX_2	2018	Fluid	no
64	1512x31Tx220	-					VanHBX_1 VanHAX_2	2021	Swab anus	no
65	271T45x002	80					VanHBX_1	2020	Swab rectum	no
66	54x528T072	117					VanHAX_2	2020	Swab rectum	no
67	0307528T6x	80					VanHBX_1	2020	Swab rectum	no
68	158x6236T6	203					VanHAX_2	2016	Swab anus	no
69	x97920T761	203					VanHAX_2	2017	Swab rectum	no
70	7257516T2x	80					VanHBX_1	2021	Swab rectum	no
71	91x25B1320T	117					VanHBX_1	2019	Swab rectum	no
72	2647518Kx8	-					VanHAX_2	2018	Blood culture	no
73	3234T072x8	80					VanHBX_1	2020	Swab rectum	no
74	41874Tx217	117					VanHBX_1	2018	Swab rectum	no
75	2Tx7814270	117					VanHAX_2	2020	Swab rectum	no
76	7092T8107x	203					VanHAX_2	2017	Swab rectum	no
77	50x261T631	203					VanHAX_2	2015	Swab	no
78	T7812411x2	1421					VanHAX_2	2018	Swab rectum	no
79	x106819R	203					VanHAX_2	2019	Swab rectum	no
80	T1511439xB5	117					VanHBX_1	2019	Swab rectum	no
81	28028K0x13	117					VanHBX_1	2021	Blood culture	yes
82	T602x94315	203					VanHAX_2	2016	Catheter tip	no
83	3B140968x5T	117					VanHBX_1	2019	Swab rectum	no
84	T5x6237514	80					VanHAX_2	2016	Swab anus	no
85	1117197T5x	203					VanHAX_2	2015	Swab	no
86	1219T2362x	80					VanHBX_1	2021	Swab rectum	no
87	T0154x2686	203					VanHAX_2	2016	Swab anus	no
88	8x8229K814	-					VanHAX_2	2018	Blood culture	no
89	15092551xT	203					VanHAX_2	2015	Swab	no
90	11T1629x98	80					VanHAX_2	2019	Swab rectum	yes
91	12502x947K1x	203					-	2019	Blood culture	no
92	0288990Tx2	80					VanHBX_1	2020	Swab rectum	no
93	10541x4O93	-					VanHAX_2	2019	Aspirate, ventricle (stomach)	no
94	8x3D91Bx34519	1421					VanHAX_2	2019	Drainage fluid	yes
95	x9x18123T222	80					VanHBX_1	2021	Swab rectum	no
96	359x1D1x1104B	388					-	2019	Drainage fluid	no
97	228376T21x	80					VanHAX_2	2022	Swab rectum	no
98	D7549512x9	1421					VanHAX_2	2019	Drainage fluid	no
99	2Txx26212281	375					VanHAX_2	2021	Swab rectum	no
100	6x4883T919	-					VanHAX_2	2018	Swab rectum	no
101	284629x0T5	1421					VanHBX_1 VanHAX_2	2020	Swab rectum	no
102	xx1395D75146	203					-	2019	Fluid abdomen	no
103	941T0x1422	80					VanHBX_1	2021	Swab rectum	no
104	22810x5T39	117					VanHBX_1	2021	Swab rectum	no
105	T14x143975	117					VanHBX_1	2019	Swab rectum	no
106	69xT127465	1200					VanHAX_2	2016	Swab rectum	no
107	12xT049522	1421					VanHBX_1	2021	Swab rectum	no
108	2x37624T91	80					VanHBX_1	2021	Swab rectum	no
109	87T11310x4	80					VanHAX_2	2018	Swab rectum	no
110	51802xT246	80					VanHBX_1	2021	Swab rectum	no
111	T7222x8063	80					VanHBX_1	2022	Swab rectum	no
112	893xT36881x	117					VanHBX_1	2018	Swab rectum	no
113	T252031x72	80					VanHBX_1	2020	Swab rectum	no
114	x14983T181	80					VanHAX_2	2018	Swab rectum	yes
115	7159x58D34	1421					VanHAX_2	2018	Tissue	yes
116	7711947x8T	117					VanHAX_2	2018	Swab rectum	no
117	763xx227T111	117					VanHBX_1	2021	Swab anus	no
118	5U5992x218	1421					VanHAX_2	2019	Urine, midstream	no
119	T284x14242	80					VanHBX_1	2021	Swab rectum	no
120	05T621137x	203					VanHAX_2	2016	Swab rectum	no
121	1147928xD1	1421					VanHAX_2	2018	Drainage fluid	no
122	6182xT2516	203					VanHAX_2	2016	Swab anus	no
123	20x18T7036	80					VanHAX_2	2020	Swab rectum	no
124	9K4916x358	1421					VanHAX_2	2018	Blood culture	yes
125	597002xT92	117					VanHBX_1	2020	Swab rectum	no
126	09x1T77726	203					VanHAX_2	2017	Swab rectum	no
127	T121x93735	1421					VanHAX_2	2019	Swab rectum	no
128	222716T3x2	1421					VanHBX_1	2021	Swab rectum	no
129	1178x82T66	203					VanHAX_2	2016	Swab rectum	no
130	0812T6x026	80					VanHBX_1	2021	Swab rectum	no
131	B86114Tx915	203					VanHAX_2	2019	Swab rectum	yes
132	212T2x66x781	80					VanHBX_1	2021	Swab	yes
133	216xT20907	80					VanHAX_2	2019	Swab rectum	no
134	1T1628xx6	117					VanHAX_2	2016	Swab rectum	no
135	8120xT6191	80					VanHBX_1	2020	Swab rectum	no
136	18480x2O38	117					VanHBX_1	2020	Aspirate, ventricle (stomach)	no
137	1x30236T71	80					VanHBX_1	2020	Swab rectum	no
138	x65690T150	117					VanHBX_1	2019	Swab rectum	no
139	3661x452K9	203					VanHAX_2	2016	Blood culture	no
140	78477871Tx	203					VanHAX_2	2018	Swab rectum	no
141	1250Tx5329	80					VanHBX_1	2020	Swab rectum	no
142	42451Tx312	80					VanHBX_1	2021	Swab rectum	no
143	1xT2000251	117					VanHBX_1	2021	Swab rectum	no
144	75O2x18	80					VanHAX_2	2017	Aspirate, ventricle (stomach)	no
145	250x825D2x64	203					VanHAX_2	2020	Fluid	yes
146	7189xT7729	1298					VanHAX_2	2017	Swab rectum	no
147	6T821x7251	1421					-	2021	Swab rectum	no
148	8104Dx1634	203					-	2018	Fluid	no
149	Tx14403x170	203					VanHAX_2	2017	Swab rectum	no
150	x1T1103015	203					VanHAX_2	2015	Catheter tip, drain	no
151	0607T91x04	18					VanHAX_2	2019	Swab rectum	yes
152	xU77224611	117					VanHAX_2	2016	Urine, midstream	no
153	1072293T4xx	203					VanHAX_2	2017	Swab rectum	no
154	10x1119T27	80					VanHBX_1	2020	Swab rectum	no
155	08x738Tx718	203					VanHAX_2	2017	Swab rectum	no
156	Bx519D151374x	1421					-	2019	Pus	no
157	1xT3662212	-					VanHBX_1	2021	Swab rectum	no
158	812538T2x1	992					VanHBX_1	2021	Swab rectum	no
159	T975130x37	117					VanHBX_1	2019	Swab rectum	no
160	T0x8207642	1421					-	2020	Swab rectum	no
161	478x34021T	-					VanHAX_2	2018	Swab rectum	no
162	89x159D128	1421					-	2019	Drainage fluid	no
163	0xT4261509	80					VanHAX_2	2019	Swab rectum	no
164	99x635311T	787					VanHAX_2	2019	Swab rectum	no
165	219T02712x	80					VanHBX_1	2021	Swab rectum	no
166	899521x4T4	80					VanHAX_2	2018	Swab rectum	yes
167	29154x95K3	1421					VanHAX_2	2019	Blood, central line	yes
168	9561xT5719	117					VanHBX_1	2019	Swab rectum	no
169	7050T102x9	-					VanHAX_2	2017	Swab rectum	no
170	9x932188K7	1421					VanHAX_2	2018	Blood culture, artery	no
171	0251x67xD299	117					VanHBX_1	2019	Pleural fluid	no
172	T11802x4	80					VanHAX_2	2018	Swab rectum	no
173	7Tx2522213	117					VanHBX_1	2022	Swab rectum	no
174	4513	203					VanHAX_2	2016	Tissue	no
175	16x769D090	1421					VanHAX_2	2019	Ascitic/Peritoneal fluid	no
176	1752T3926x	80					VanHBX_1	2021	Swab rectum	no
177	27T4x08888	80					VanHBX_1	2020	Swab rectum	no
178	5161102x2U	203					VanHAX_2	2015	Urine, midstream	no
179	T1442297x1	80					VanHBX_1	2021	Swab rectum	no
180	230216Tx52	80					VanHBX_1	2021	Swab rectum	no
181	91974x1O70	117					VanHAX_2	2019	Aspirate, ventricle (stomach)	no
182	4T1013242x	80					VanHBX_1	2021	Swab rectum	no
183	1T2250494x	80					VanHBX_1	2021	Swab rectum	no
184	87D46x72x314	1421					VanHAX_2	2018	Serom	no
185	95281573Tx	80					VanHAX_2	2019	Swab perineum	no
186	x2619424T1	117					VanHBX_1	2021	Swab rectum	no
187	6U19x52815	203					VanHAX_2	2015	Urine, midstream	no
188	2T26x12710	80					VanHBX_1	2021	Swab rectum	no
189	67141652Tx	203					VanHAX_2	2016	NA	no
190	98019K4x64	117					-	2019	Blood, central line	no
191	D02x0318	1421					VanHAX_2	2018	Surgical implants	no
192	xT24516561	80					VanHAX_2	2016	Swab anus	no
193	002T3x1448	80					VanHBX_1	2020	Swab rectum	no
194	529T9111B0x	117					VanHAX_2	2019	Swab rectum	no
195	74388xT619	-					VanHAX_2	2018	Swab rectum	no
196	x762322T14	80					VanHBX_1	2022	Swab rectum	no
197	152772T99x	80					VanHBX_1	2021	Swab rectum	no
198	026T21517x	203					VanHAX_2	2016	Swab anus	no
199	02T221115x	80					VanHBX_1	2021	Swab rectum	no
200	06232Tx160	80					VanHBX_1	2021	Swab rectum	no
201	0x5562450T	117					VanHBX_1	2020	Swab rectum	no
202	18150T55x9	117					VanHBX_1	2019	Swab rectum	no
203	7T8718x	117					VanHBX_1 VanHAX_2	2018	Swab rectum	no
204	23882Ux710	203					VanHBX_1	2021	Urine, catheter	no
205	2T498x7092	80					VanHBX_1	2020	Swab rectum	no
206	1x0T62621x36	80					VanHBX_1	2021	Swab rectum	no
207	x13194813T	80					VanHAX_2	2018	Swab rectum	yes
208	x41K780413	1421					VanHAX_2	2018	Blood culture	no
209	U92671694x	203					VanHAX_2	2016	Urine, midstream	no
210	805x3T0143	80					VanHAX_2	2018	Swab rectum	yes
211	x4431869D1	117					-	2018	Drainage fluid	no
212	2279T62x12	203					VanHAX_2	2021	Swab rectum	no
213	372x39511T	80					VanHAX_2	2019	Swab rectum	no
214	19T2566x92	80					VanHBX_1	2021	Swab rectum	no
215	0T311x53x76	203					VanHAX_2	2017	Swab rectum	no
216	x065Ux116711	192					VanHAX_2	2015	Urine, midstream	no
217	82175Tx102	80					VanHBX_1	2021	Swab rectum	no
218	5072xT6143	203					VanHAX_2	2016	Swab anus	no
219	xT2662x9163	203					VanHAX_2	2016	Swab rectum	no
220	xT74815122	117					VanHBX_1	2021	Swab rectum	no
221	005T9021x0	1421					VanHAX_2	2019	Swab rectum	no
222	9525x15T67	117					VanHAX_2	2019	Swab rectum	no
223	x451409U21	117					VanHBX_1	2019	Urine, catheter	no
224	x91193x35D05	117					-	2019	Drainage fluid	no
225	5K90x86414	1421					VanHAX_2	2018	Blood, central line	no
226	130Kx74388	1421					VanHAX_2	2018	Blood culture	no
227	5x1922T214	117					-	2021	Swab rectum	no
228	274x8630T1	80					VanHBX_1	2020	Swab rectum	no
229	761x7485D1	1421					VanHAX_2	2018	Tissue	no
230	5412xT1243	80					VanHBX_1	2021	Swab rectum	no
231	952752xT01	117					VanHBX_1	2019	Swab rectum	no
232	x159U25011	203					VanHAX_2	2014	Urine, midstream	no
233	5993x1248x0D	117					-	2019	Drainage fluid	no
234	30x141894T	80					VanHAX_2	2018	Swab rectum	no
235	41347xT082	80					VanHBX_1	2020	Swab anus	no
236	92121x2T52	117					VanHBX_1	2021	Swab rectum	no
237	8T9206506x	80					VanHBX_1	2020	Swab rectum	no
238	x0250T1x9727	117					VanHBX_1	2020	Swab rectum	no
239	6T1xx656256	203					VanHAX_2	2016	Swab rectum	no
240	921U0941x5	1421					VanHAX_2	2019	Urine, catheter	no
241	06K108041x	1421					VanHAX_2	2018	Blood culture, artery	no
242	91191xT228	80					VanHBX_1	2021	Swab rectum	no
243	4181T35x53	1421					VanHAX_2	2018	Swab rectum	no
244	41x1T3097x2	-					VanHAX_2	2017	Swab rectum	no
245	4x1915D973	1421					VanHAX_2	2019	Drainage fluid	no
246	105E9x8419x1	117					-	2019	Tracheal secretion	no
247	7x0638152D	203					VanHAX_2	2017	Drainage fluid	no
248	640610Tx72	117					VanHAX_2	2020	Swab rectum	no
249	3622U01x81	203					VanHAX_2	2016	Urine, midstream	no
250	66T2x12215	80					VanHBX_1	2021	Swab	no
251	1304892T2x	203					VanHAX_2	2018	Swab rectum	no
251	8D11x06264	1421					VanHAX_2	2018	Drainage fluid	no
252	6800927x1T	203					VanHAX_2	2017	Swab rectum	yes
253	714K2x8941	203					VanHAX_2	2018	Blood culture	no
254	272xU91093	203					VanHAX_2	2017	Urine, midstream	yes
255	x5990518T9	117					VanHBX_1	2019	Swab rectum	no
256	x15662T204	80					VanHBX_1	2021	Swab rectum	no
257	228T1x3x1037	80					VanHBX_1	2021	Swab rectum	no
258	6132T807x0	80					VanHBX_1	2020	Swab rectum	no
259	22681x80T5	80					VanHBX_1	2021	Swab rectum	no
260	42T2x91117	80					VanHBX_1	2021	Swab rectum	no
261	9x01T87334	203					VanHAX_2	2018	Swab rectum	no
262	x681329D44	1421					VanHAX_2	2018	Drainage fluid	no
263	1815x1U64	203					VanHAX_2	2014	Urine, midstream	no
264	803T471x24	80					VanHBX_1	2020	Swab rectum	no
265	520x9T7118	203					VanHAX_2	2019	Swab rectum	no
266	B163x69T508	203					VanHAX_2	2019	Swab rectum	no
267	20824x50T1	1421					VanHAX_2	2021	Swab rectum	no
268	8T5623610x	80					VanHAX_2	2016	Swab anus	no
269	x35961191K	80					-	2019	Blood culture	no
270	22x185T152	203					VanHBX_1	2021	Swab rectum	no
271	64x24T2167	203					VanHAX_2	2016	Swab rectum	no
272	T20140250x	80					VanHBX_1	2020	Swab rectum	no
273	824x0T2591	117					VanHBX_1	2021	Swab rectum	yes
274	74T008x290	80					VanHBX_1	2020	Swab rectum	no
275	x093070T28	117					VanHAX_2	2020	Swab rectum	no
276	6501x1216T	203					VanHAX_2	2016	NA	no
277	4349178xxD82	1421					VanHAX_2	2018	Fluid	no
278	863x1193T4	1421					VanHAX_2	2018	Swab rectum	no
279	T66x213066x	203					VanHAX_2	2016	Swab rectum	no
280	22T11229x8	80					VanHBX_1	2021	Swab rectum	no
281	1051T9519x	203					VanHAX_2	2015	Swab	no
282	51Ux106940	203					VanHAX_2	2014	Urine, midstream	no
283	T104x17622	80					VanHBX_1	2021	Swab rectum	no
284	x69142T782	80					VanHBX_1	2021	Swab rectum	no
285	x1590T7322	80					VanHBX_1	2020	Swab rectum	no
286	805T89212x	80					VanHBX_1	2021	Swab rectum	no
287	T20x722146	80					VanHBX_1	2021	Swab rectum	no
288	28x9991S46	80					-	2019	Spinal fluid	no
289	x5911660T5	-					VanHAX_2	2019	Swab rectum	no
290	071xB1T6958	117					VanHAX_2	2019	Swab rectum	no
291	5xT1225218	80					VanHBX_1	2021	Swab rectum	no
292	5x311171T2	203					VanHAX_2	2015	Swab	no
293	58T666215x	203					VanHAX_2	2016	Swab rectum	no
294	321T7013xx4	80					VanHAX_2	2017	Swab rectum	no
295	0x2101269T	1516					VanHAX_2	2019	Swab rectum	yes
296	73xT208108	612					VanHAX_2	2020	Swab rectum	no
297	54491x84T0	117					VanHAX_2	2018	Swab rectum	no
298	11x249952K	1421					VanHAX_2	2019	Blood culture	no
299	5x42T26881	80					VanHBX_1	2021	Swab rectum	no
300	71T51x2052	203					VanHAX_2	2015	Swab	no
301	3620xT3572	117					VanHBX_1	2020	Swab rectum	no
302	T273x51206	203					VanHAX_2	2016	Swab anus	no
303	581T18x871	203					VanHAX_2	2015	Swab	no
304	1T1x421626	203					VanHBX_1	2021	Swab rectum	no
305	5919331xD35x	78					-	2019	Fluid	no
306	22441x844T	-					VanHAX_2	2018	Swab rectum	no
307	43144D8x89	1421					VanHAX_2	2018	Drainage fluid	no
308	3x41T712x89	203					VanHAX_2	2017	Swab rectum	no
309	63xT571125	203					VanHAX_2	2016	Swab anus	no
310	901625xT	-					VanHAX_2	2019	Swab rectum	no
311	92T84x1289	80					VanHBX_1	2021	Swab rectum	no
312	421820xT35	80					VanHBX_1	2020	Swab rectum	no
313	905T804x91	-					VanHAX_2	2019	Swab rectum	no
314	756x12222T	80					VanHBX_1	2021	Swab rectum	no
315	22x362217T	80					VanHBX_1	2021	Swab rectum	no
316	9xT9726900	117					VanHAX_2	2020	Swab rectum	no
317	1D9x694976	80					-	2019	Pleural fluid	no
318	842x236T04	117					VanHBX_1	2020	Swab rectum	no
319	92x6454T80	1421					VanHAX_2	2020	Swab rectum	no
320	2363T631x2	117					VanHBX_1	2021	Swab rectum	no
321	842K13x084	1421					VanHAX_2	2018	Blood culture	yes
322	8909x5T481	117					VanHBX_1	2019	Swab rectum	no
323	T22313x86x27	80					VanHBX_1	2021	Swab rectum	no
324	7U11151xx679	203					VanHAX_2	2015	Urine, midstream	no
325	1x3T466251	203					VanHAX_2	2015	Swab	no
326	x5T6232811	203					VanHAX_2	2015	Swab	no
327	1Tx8151463	203					VanHAX_2	2018	Swab rectum	no
328	16x562182T	192					VanHBX_1	2021	Swab rectum	no
329	703x5T0532	1421					VanHAX_2	2020	Swab anus	no
330	4x743052T6	612					VanHAX_2	2020	Swab anus	no
331	284261x5T2	80					VanHBX_1	2021	Swab rectum	no
332	1782x0608T	1421					VanHAX_2	2020	Swab rectum	no
333	01x9961T	117					VanHAX_2	2019	Swab rectum	no
334	3162519Tx9	203					VanHAX_2	2019	Swab rectum	yes
335	155Tx19192	203					VanHAX_2	2015	Swab	no
336	412x7262T3	117					VanHBX_1	2021	Swab rectum	no
337	00690Tx601	80					VanHAX_2	2019	Swab rectum	no
338	3O2x6956B61	1421					VanHAX_2	2019	Aspirate, ventricle (stomach)	yes
339	9558xT1B345	117					VanHBX_1	2019	Swab rectum	no
340	9518xU4345	117					VanHBX_1	2019	Urine, catheter	no
341	215x9A	203					VanHAX_2	2015	Culture	no
342	2x682T1044	80					VanHBX_1	2021	Swab rectum	no
343	255x2150T7	80					VanHBX_1	2021	Swab rectum	no
344	112x5T6302x3	80					VanHBX_1	2021	Swab rectum	no
345	x4211844T2	80					VanHBX_1	2021	Swab rectum	no
346	x27229292T	80					VanHBX_1	2022	Swab rectum	no
347	175TB91x351	1421					VanHAX_2	2019	Swab rectum	no
348	T1187x2722	80					VanHBX_1	2021	Swab rectum	no
349	1070xT5060	203					VanHAX_2	2017	Swab rectum	no
350	48T159x093	203					VanHAX_2	2018	Swab perineum	no
351	9T74x48110	203					VanHAX_2	2018	Swab rectum	no
352	098x4T15B15	78					VanHAX_2	2019	Swab rectum	no
353	922112Tx97	80					VanHBX_1	2021	Swab rectum	yes
354	62715152xT	1421					VanHBX_1	2021	Swab rectum	no
355	051xT60169	117					VanHBX_1 VanHAX_2	2019	Swab rectum	no
356	2451x49T98	1421					VanHAX_2	2019	Swab	yes
357	6T31x32525	117					VanHAX_2	2021	Swab rectum	no
358	92162T265	117					VanHAX_2	2016	Swab rectum	no
359	019U7614x1	203					VanHAX_2	2014	Urine, midstream	no
360	7295xT1323	80					VanHAX_2	2017	Swab rectum	no
361	86T614162x	203					VanHAX_2	2016	Swab anus	no
362	T1140853x0	80					VanHAX_2	2018	Swab rectum	no
363	x231T24584	80					VanHBX_1	2021	Swab rectum	no
364	2T15911B5x3	117					VanHAX_2	2019	Swab rectum	no
364	T955x88916	1421					VanHAX_2	2019	Swab rectum	no
365	34x84T8511	203					VanHAX_2	2018	Swab rectum	no
366	122Tx01923	80					VanHBX_1	2021	Swab rectum	no
367	3741x19T78x	1421					VanHAX_2	2017	Swab rectum	no
368	x95T1617B36	1421					VanHAX_2	2019	Catheter tip, drain	no
369	x60885315xT	80					VanHAX_2	2018	Swab rectum	no
370	0T37x039x13	80					VanHAX_2	2017	Swab rectum	no
371	78Dx014216	1421					VanHAX_2	2018	Ascitic/Peritoneal fluid	no
372	2x22T29116	80					VanHBX_1	2021	Swab rectum	yes
373	45510x25T2	992					VanHBX_1	2021	Swab rectum	no
374	910x2T65	787					-	2019	Swab rectum	no
375	2121440Tx4	80					VanHBX_1	2021	Swab rectum	no
376	O62306291x	1421					VanHAX_2	2020	Aspirate, ventricle (stomach)	no
377	2227T750x6	80					VanHBX_1	2022	Swab rectum	yes
378	69T5x15953	203					VanHAX_2	2019	Swab rectum	no
379	9x7216K811	1421					VanHAX_2	2019	Blood culture, artery	no
380	5504x072T7	1478					VanHAX_2	2020	Swab rectum	no
381	7422T6121x	80					VanHBX_1	2021	Swab rectum	no
382	9U3651352	117					VanHAX_2	2016	Urine, catheter	no
383	408627x12T	1421					VanHAX_2	2020	Swab anus	no
384	xT23638167	203					VanHAX_2	2016	NA	no
385	555x157T95	1421					VanHAX_2	2019	Swab rectum	no
386	096x25104O	1421					-	2019	Aspirate, ventricle (stomach)	no
387	08724241xT	117					VanHBX_1	2021	Swab rectum	no
388	2Dx8118446	117					-	2018	Drainage fluid	no
389	T69102x586	203					VanHAX_2	2016	Swab rectum	no
390	2xD71968	203					VanHAX_2	2016	Pus	no
391	x1x82327T061	80					VanHBX_1	2021	Swab rectum	no
392	Tx54011700	80					VanHAX_2	2017	Swab rectum	no
393	U9595x6914	117					-	2019	Urine, catheter	no
394	91x6T24511B	80					VanHAX_2	2019	Swab rectum	no
395	8813225x4T	80					VanHBX_1	2021	Swab rectum	no
396	4703T473x1x	18					VanHAX_2	2017	Swab rectum	no
397	18074D01x3	1421					VanHAX_2	2018	Pus Abdomen	no
398	61T261x126	80					VanHBX_1	2021	Swab rectum	no
399	815T96x223	1424					VanHBX_1	2021	Swab rectum	no
400	x811384T26	80					VanHAX_2	2018	Swab rectum	yes
401	20T05x6592	117					VanHBX_1	2020	Swab rectum	no
402	21721x886K	203					VanHAX_2	2016	Blood culture	no
403	104Tx21227	117					VanHBX_1	2021	Swab rectum	no
404	549197Kx40	1421					-	2019	Blood culture	no
405	101xT322x523	117					VanHBX_1	2021	Swab rectum	no
406	3Tx0099826	80					VanHBX_1	2020	Swab rectum	no
407	x76Tx2291374	1421					VanHAX_2	2019	Swab rectum	no
408	2x1T265861	80					VanHBX_1	2021	Swab rectum	no
409	T13x059757	117					VanHBX_1	2019	Swab rectum	no
410	92172x10T6	1421					VanHAX_2	2021	Swab rectum	yes
411	26x210T935	80					VanHBX_1	2021	Swab rectum	no
412	67111xxT8	203					VanHAX_2	2016	Swab rectum	no
413	5553961B8Kx	1421					VanHAX_2	2019	Blood culture	no
414	7T220402x1	117					VanHBX_1	2021	Swab rectum	no
415	60x514T298	117					VanHBX_1	2020	Swab rectum	no
416	187xT95	203					VanHAX_2	2018	Swab rectum	no
417	56T12x9615	-					VanHBX_1 VanHAX_2	2016	Swab anus	no
418	2T873x4814	117					VanHAX_2	2018	Swab rectum	no
419	T15319x353	117					VanHBX_1	2019	Swab rectum	no
420	7336T0491xx	203					VanHAX_2	2017	Swab rectum	yes
421	27xT726237	117					VanHBX_1	2022	Swab rectum	no
422	55x9629T12	117					VanHBX_1	2019	Swab rectum	no
423	7x752117T2	80					VanHBX_1	2021	Swab rectum	no
424	218x1182T1x3	-					VanHBX_1	2021	Swab rectum	no
425	xT32611395	203					VanHAX_2	2015	Swab	no
426	T062x22137	80					VanHBX_1	2021	Swab rectum	no
427	111828xT	80					VanHAX_2	2018	Swab rectum	no
428	19210x4T20	80					VanHBX_1	2020	Swab rectum	no
429	xTB92535611	612					VanHAX_2	2019	Swab rectum	no
430	95519136xT	117					VanHBX_1	2019	Swab rectum	no
431	0601xT5319	203					VanHAX_2	2019	Swab rectum	yes
432	2x32251T36	117					VanHAX_2	2016	Swab rectum	no
433	x4D3818143	192					-	2018	Drainage fluid	no
434	22T68421x0	80					VanHBX_1	2021	Swab rectum	no
435	282827x2T0	117					VanHBX_1	2020	Swab rectum	no
436	8010x69T22	80					VanHBX_1	2020	Swab rectum	yes
437	659797T11x	117					VanHBX_1	2019	Swab rectum	no
438	5T1x015957	787					VanHAX_2	2019	Swab rectum	no
439	6022614xT3	117					VanHBX_1	2021	Swab rectum	no
440	0x427T8279	80					VanHAX_2	2020	Swab rectum	no
441	6139245T1x	117					VanHBX_1	2019	Swab rectum	no
442	52T221872x	80					VanHBX_1	2022	Swab rectum	no
443	1024T5x269	992					VanHBX_1	2021	Swab rectum	no
444	60x71T51	117					VanHAX_2	2016	Swab rectum	no
445	135401U9x1	203					VanHAX_2	2015	Urine, midstream	no
446	21321x89T7	80					VanHBX_1	2021	Swab rectum	no
447	831374xK08	1421					VanHAX_2	2018	Blood culture	no
